# Supplementary material for: Lipidomic Signature of Healthy Diet Adherence and Its Association with Cardiometabolic Risk in American Adults
Source: Nutrients. 2024 Nov 22;16(23):3995. doi: 10.3390/nu16233995 (PMC11643808; doi:10.3390/nu16233995)
Supplement: Supplementary file 1 [file nutrients-16-03995-s001.zip]

Archive with 1 entries (1 files):
- nutrients-3285692-supplementary.pdf
